# Supplementary material for: Aryl hydrocarbon receptor (AHR) is a novel druggable pathway controlling malignant progenitor proliferation in chronic myeloid leukemia (CML)
Source: PLoS One. 2018 Aug 9;13(8):e0200923. doi: 10.1371/journal.pone.0200923 (PMC6084853; doi:10.1371/journal.pone.0200923)
Supplement: S1 Table — This Table describes in the first column: official gene symbols; in 2nd column: ranking value of each gene as predictor to discriminate the 2 subclasses during learning machine process, 3rd column describes calculated fold change between AHR-High subclass and AHR-Low subclasses, and last column, describe the description of the corresponding genes. (XLSX) [file pone.0200923.s002.xlsx]

## Sheet: Feuil1
Gene symbol RefSeq database	PAMr rank of prediction	ratio AHRhigh/AHRlow	Description
ANKRD36	19	11.2129701244222	ankyrin repeat domain 36
IQCB1	49	10.4938752901857	IQ motif containing B1
CTSO	249	10.1777158776782	cathepsin O
CRY1	146	10.1372400044319	cryptochrome 1 (photolyase-like)
NFAT5	76	8.90273488801106	nuclear factor of activated T-cells 5, tonicity-responsive
CEPT1	268	8.89336061150883	choline/ethanolamine phosphotransferase 1
KIAA0195	155	8.18111171759324	KIAA0195
GNA12	110	8.07945626114457	guanine nucleotide binding protein (G protein) alpha 12
RAB11FIP1	170	7.86960387156537	RAB11 family interacting protein 1 (class I)
RAB8B	339	7.4348319707596	RAB8B, member RAS oncogene family
CPNE1	47	7.27688682371415	copine I
PPWD1	74	6.69054662470185	peptidylprolyl isomerase domain and WD repeat containing 1
BEX1	262	6.68857061803125	brain expressed, X-linked 1
TJP2	96	6.34610288310664	tight junction protein 2
DMTF1	70	6.08852794228297	cyclin D binding myb-like transcription factor 1
ZNF32	190	6.05948651940318	zinc finger protein 32
SECISBP2L	131	6.02419460691583	SECIS binding protein 2-like
IFT88	301	6.02088381791488	intraflagellar transport 88 homolog (Chlamydomonas)
FAM175B	87	6.0019614141519	family with sequence similarity 175, member B
AKAP8	14	5.93105353294771	A kinase (PRKA) anchor protein 8
HARS	223	5.92850468790904	histidyl-tRNA synthetase
PIGG	99	5.86456253385578	phosphatidylinositol glycan anchor biosynthesis, class G
NUP107	78	5.60578948829043	nucleoporin 107kDa
VPS37C	90	5.4469844011354	vacuolar protein sorting 37 homolog C (S. cerevisiae)
LUC7L3	85	5.41152478257159	LUC7-like 3 (S. cerevisiae)
KLHDC10	4	5.40508524630211	kelch domain containing 10
EPM2AIP1	79	5.28296221497247	EPM2A (laforin) interacting protein 1
TAF2	202	5.20144787607056	TAF2 RNA polymerase II, TATA box binding protein (TBP)-associated factor, 150kDa
TRIM37	184	5.12647707878196	tripartite motif containing 37
WSB1	1	4.97256968840992	WD repeat and SOCS box containing 1
GAS2	293	4.95915800211391	growth arrest-specific 2
PELI1	40	4.94357271884722	pellino E3 ubiquitin protein ligase 1
DIABLO	143	4.90816855330041	diablo, IAP-binding mitochondrial protein
ITSN2	72	4.82666884740362	intersectin 2
PELI2	100	4.73989696217223	pellino E3 ubiquitin protein ligase family member 2
RBM22	68	4.71264338813379	RNA binding motif protein 22
BTBD1	16	4.6982645090629	BTB (POZ) domain containing 1
BMI1	33	4.64504787066991	BMI1 polycomb ring finger oncogene
SLC9A6	228	4.50557664630648	solute carrier family 9, subfamily A (NHE6, cation proton antiporter 6), member 6
RAPGEF2	37	4.47264580892755	Rap guanine nucleotide exchange factor (GEF) 2
CARD8	299	4.40210619806806	caspase recruitment domain family, member 8
WDR11	107	4.40200258454801	WD repeat domain 11
RASA1	197	4.39051071101997	RAS p21 protein activator (GTPase activating protein) 1
NKTR	7	4.35396062827784	natural killer-tumor recognition sequence
CAMLG	59	4.3064158471451	calcium modulating ligand
DMXL1	75	4.20901593121085	Dmx-like 1
ZCCHC8	42	4.20815137483816	zinc finger, CCHC domain containing 8
DHX15	17	4.16372531063688	DEAH (Asp-Glu-Ala-His) box polypeptide 15
BTN2A2	189	4.10153081607937	butyrophilin, subfamily 2, member A2
C1orf63	117	4.08089694281135	chromosome 1 open reading frame 63
PRKCSH	270	4.04159854077192	protein kinase C substrate 80K-H
DICER1	6	4.04108617531962	dicer 1, ribonuclease type III
SLC35D2	312	4.03300905083681	solute carrier family 35, member D2
FUBP1	113	3.96969222192929	far upstream element (FUSE) binding protein 1
KRAS	215	3.93901372621184	v-Ki-ras2 Kirsten rat sarcoma viral oncogene homolog
SREK1	10	3.92416943869119	splicing regulatory glutamine/lysine-rich protein 1
GOLGA8A	11	3.91979152629786	golgin A8 family, member A
C16orf80	141	3.86817708179857	chromosome 16 open reading frame 80
RBM39	24	3.84377240167844	RNA binding motif protein 39
CSDA	178	3.82560702145247	cold shock domain protein A
SFPQ	5	3.81583299894689	splicing factor proline/glutamine-rich
HIF1A	9	3.76672989842782	hypoxia inducible factor 1, alpha subunit (basic helix-loop-helix transcription factor)
ARGLU1	12	3.7528455060506	arginine and glutamate rich 1
IDS	321	3.73931442991879	iduronate 2-sulfatase
NAA16	58	3.71979609375	N(alpha)-acetyltransferase 16, NatA auxiliary subunit
DSERG1	236	3.66824059239823	Down syndrome encephalopathy related protein 1
UBXN4	220	3.65677234902037	UBX domain protein 4
OGT	41	3.65259168676964	O-linked N-acetylglucosamine (GlcNAc) transferase
CHD9	29	3.63182217866035	chromodomain helicase DNA binding protein 9
FANCG	135	3.62410551291788	Fanconi anemia, complementation group G
SMURF2	222	3.60741944343148	SMAD specific E3 ubiquitin protein ligase 2
BTAF1	80	3.60153144832986	BTAF1 RNA polymerase II, B-TFIID transcription factor-associated, 170kDa (Mot1 homolog, S. cerevisiae)
SF3B1	20	3.60031573534798	splicing factor 3b, subunit 1, 155kDa
JUN	283	3.57147728566356	jun proto-oncogene
SRSF11	13	3.55776287115393	serine/arginine-rich splicing factor 11
C16orf62	274	3.46224886760348	chromosome 16 open reading frame 62
SLC5A3	282	3.44973776435771	solute carrier family 5 (sodium/myo-inositol cotransporter), member 3
ZBTB20	89	3.44224370330946	zinc finger and BTB domain containing 20
ERG	278	3.43562424368704	v-ets erythroblastosis virus E26 oncogene homolog (avian)
PTPRC	245	3.3912824011703	protein tyrosine phosphatase, receptor type, C
RANBP9	8	3.38935437478166	RAN binding protein 9
FHL2	198	3.37496226476783	four and a half LIM domains 2
CEP170	177	3.36488746926647	centrosomal protein 170kDa
ATXN2	286	3.35179368267363	ataxin 2
MGEA5	46	3.34197143806468	meningioma expressed antigen 5 (hyaluronidase)
SPTBN1	172	3.33700621727019	spectrin, beta, non-erythrocytic 1
KAT6A	153	3.3219020438225	K(lysine) acetyltransferase 6A
ARMCX3	351	3.31800124411689	armadillo repeat containing, X-linked 3
YPEL5	77	3.31468680654344	yippee-like 5 (Drosophila)
GLRX2	309	3.27524746847619	glutaredoxin 2
LOC728093	294	3.2336644126268	putative POM121-like protein 1-like
MAP3K5	93	3.23179504421907	mitogen-activated protein kinase kinase kinase 5
HIPK1	44	3.22974582634474	homeodomain interacting protein kinase 1
MPPE1	217	3.18663620588928	metallophosphoesterase 1
FBXO11	181	3.15817643333012	F-box protein 11
GMFB	342	3.13857549576046	glia maturation factor, beta
SP100	303	3.13667750060671	SP100 nuclear antigen
CHD1	69	3.1245077912025	chromodomain helicase DNA binding protein 1
CHERP	111	3.08710329060233	calcium homeostasis endoplasmic reticulum protein
INTS8	264	3.07265510807877	integrator complex subunit 8
FKSG49	209	3.05818415612609	FKSG49
KIAA0528	95	3.05814303248841	KIAA0528
AHI1	263	3.05747137951012	Abelson helper integration site 1
VAMP4	216	3.04493378954868	vesicle-associated membrane protein 4
JARID2	63	3.03166625057688	jumonji, AT rich interactive domain 2
DENND5A	104	3.02938234648113	DENN/MADD domain containing 5A
DDHD2	54	3.0238308106838	DDHD domain containing 2
CLINT1	154	3.01412375760966	clathrin interactor 1
N4BP2L2	25	3.00888612122242	NEDD4 binding protein 2-like 2
HGSNAT	241	3.00451890551793	heparan-alpha-glucosaminide N-acetyltransferase
FBXO9	22	2.9987849338066	F-box protein 9
CROCCP2	239	2.99822052595669	ciliary rootlet coiled-coil, rootletin pseudogene 2
CORO1C	183	2.99734979675649	coronin, actin binding protein, 1C
DDX17	251	2.98984015137466	DEAD (Asp-Glu-Ala-Asp) box helicase 17
RBM4	201	2.98500026307006	RNA binding motif protein 4
POGZ	115	2.95893499295976	pogo transposable element with ZNF domain
MARCH6	118	2.92497888801692	membrane-associated ring finger (C3HC4) 6, E3 ubiquitin protein ligase
MED27	129	2.90141347010369	mediator complex subunit 27
TUBGCP3	287	2.89060064959492	tubulin, gamma complex associated protein 3
MORF4L2	57	2.87861253184591	mortality factor 4 like 2
SLC12A7	92	2.8688600135295	solute carrier family 12 (potassium/chloride transporters), member 7
PHF1	84	2.86101714888446	PHD finger protein 1
MNT	82	2.86042361243818	MAX binding protein
CLK4	60	2.85609498234808	CDC-like kinase 4
CD46	43	2.8514515395374	CD46 molecule, complement regulatory protein
LRRC8D	157	2.8271775768409	leucine rich repeat containing 8 family, member D
RABGAP1L	219	2.81972163145566	RAB GTPase activating protein 1-like
FAM35A	83	2.80725693852824	family with sequence similarity 35, member A
PLAGL1	320	2.78970494796787	pleiomorphic adenoma gene-like 1
NOTCH2NL	304	2.78904562955538	notch 2 N-terminal like
PRPF40A	52	2.78016589872968	PRP40 pre-mRNA processing factor 40 homolog A (S. cerevisiae)
PRKACB	133	2.77570175916525	protein kinase, cAMP-dependent, catalytic, beta
ZNF721	2	2.76526667696378	zinc finger protein 721
DPY19L2P2	242	2.76500063398993	dpy-19-like 2 pseudogene 2 (C. elegans)
GLUL	62	2.76024643361095	glutamate-ammonia ligase
RABGGTB	15	2.75633088275847	Rab geranylgeranyltransferase, beta subunit
PHF20	324	2.75023437442073	PHD finger protein 20
NEMF	255	2.72073837214685	nuclear export mediator factor
GOLGA8H	187	2.71413662645611	golgin A8 family, member H
PANK3	109	2.70112988520267	pantothenate kinase 3
HNRNPH1	27	2.69497223152222	heterogeneous nuclear ribonucleoprotein H1 (H)
FEZ2	305	2.69324933477516	fasciculation and elongation protein zeta 2 (zygin II)
COPB1	175	2.69048845480352	coatomer protein complex, subunit beta 1
SQSTM1	352	2.67039166569565	sequestosome 1
TROVE2	38	2.66700040103509	TROVE domain family, member 2
ZNF587	48	2.66575226052077	zinc finger protein 587
SLC35E1	35	2.64497763888586	solute carrier family 35, member E1
CUX1	147	2.63643560658331	cut-like homeobox 1
PNISR	55	2.61322216557384	PNN-interacting serine/arginine-rich protein
LAPTM4A	139	2.6048770698067	lysosomal protein transmembrane 4 alpha
TPR	21	2.60420167606957	translocated promoter region, nuclear basket protein
PER2	149	2.60128135782366	period homolog 2 (Drosophila)
RHOT1	195	2.59386580043119	ras homolog family member T1
CGGBP1	194	2.58666592488657	CGG triplet repeat binding protein 1
THUMPD1	310	2.57748026533943	THUMP domain containing 1
NUP54	291	2.56929428386621	nucleoporin 54kDa
EPS15	56	2.56232878649319	epidermal growth factor receptor pathway substrate 15
ERAP1	340	2.56123052178054	endoplasmic reticulum aminopeptidase 1
SUCO	159	2.53407159983394	SUN domain containing ossification factor
PDE4C	3	2.52040185608514	phosphodiesterase 4C, cAMP-specific
TCF4	34	2.5083013445629	transcription factor 4
YME1L1	103	2.5014851189939	YME1-like 1 (S. cerevisiae)
SUOX	350	2.5008059444766	sulfite oxidase
C6orf62	61	2.49673822242016	chromosome 6 open reading frame 62
UFM1	234	2.48186207434246	ubiquitin-fold modifier 1
SNRPA1	23	2.47904206011885	small nuclear ribonucleoprotein polypeptide A'
ENTPD4	205	2.47883092464411	ectonucleoside triphosphate diphosphohydrolase 4
URI1	166	2.47321120845031	URI1, prefoldin-like chaperone
CPSF6	81	2.47126984522268	cleavage and polyadenylation specific factor 6, 68kDa
PION	328	2.46275984233296	pigeon homolog (Drosophila)
NDEL1	185	2.46010202303852	nudE nuclear distribution E homolog (A. nidulans)-like 1
QKI	176	2.45813447836077	QKI, KH domain containing, RNA binding
CREB3L2	132	2.45456052333148	cAMP responsive element binding protein 3-like 2
NAP1L4	248	2.45042380304849	nucleosome assembly protein 1-like 4
MYCBP2	136	2.43586289211788	MYC binding protein 2, E3 ubiquitin protein ligase
HMBOX1	140	2.43519382624607	homeobox containing 1
USP32P2	280	2.42274322453554	ubiquitin specific peptidase 32 pseudogene 2
TNPO1	31	2.41511648172135	transportin 1
USP14	276	2.41504648946734	ubiquitin specific peptidase 14 (tRNA-guanine transglycosylase)
YTHDF3	160	2.39540813724365	YTH domain family, member 3
RABGAP1	277	2.38888924094247	RAB GTPase activating protein 1
ARAP2	306	2.38779378968969	ArfGAP with RhoGAP domain, ankyrin repeat and PH domain 2
MYH10	123	2.38710689429667	myosin, heavy chain 10, non-muscle
SCAF11	45	2.36749383909554	SR-related CTD-associated factor 11
SAT1	26	2.36063781972237	spermidine/spermine N1-acetyltransferase 1
DDX42	73	2.34233825798179	DEAD (Asp-Glu-Ala-Asp) box polypeptide 42
MUT	315	2.32973686518678	methylmalonyl CoA mutase
RBM25	18	2.32639704473751	RNA binding motif protein 25
ZMYM2	36	2.32402861088878	zinc finger, MYM-type 2
TES	271	2.32057046984475	testis derived transcript (3 LIM domains)
REV1	162	2.28643604254278	REV1, polymerase (DNA directed)
PHF11	284	2.28101726322233	PHD finger protein 11
DDX47	144	2.26729461741392	DEAD (Asp-Glu-Ala-Asp) box polypeptide 47
SLTM	32	2.26712877084917	SAFB-like, transcription modulator
PGF	65	2.24235918807124	placental growth factor
MAT2A	28	2.24099280287417	methionine adenosyltransferase II, alpha
PHIP	122	2.23658854454997	pleckstrin homology domain interacting protein
CD47	120	2.23133302286434	CD47 molecule
OFD1	308	2.22983766312598	oral-facial-digital syndrome 1
LRRFIP1	30	2.22020961125194	leucine rich repeat (in FLII) interacting protein 1
KIAA0907	106	2.21886709227275	KIAA0907
DBT	50	2.21186097677544	dihydrolipoamide branched chain transacylase E2
CREBBP	221	2.20988393582699	CREB binding protein
MAPK1IP1L	188	2.20866298349951	mitogen-activated protein kinase 1 interacting protein 1-like
FXR1	114	2.18864362296464	fragile X mental retardation, autosomal homolog 1
WIPI2	97	2.18821726675981	WD repeat domain, phosphoinositide interacting 2
PABPN1	39	2.18570002211044	poly(A) binding protein, nuclear 1
UBP1	168	2.18133364748424	upstream binding protein 1 (LBP-1a)
PSMB4	151	2.16819022961739	proteasome (prosome, macropain) subunit, beta type, 4
NSUN5	297	2.16573493899001	NOP2/Sun domain family, member 5
ZFAND6	253	2.15707360909965	zinc finger, AN1-type domain 6
ELF2	258	2.14917068091684	E74-like factor 2 (ets domain transcription factor)
TOP1	275	2.13727327235958	topoisomerase (DNA) I
DUT	105	2.13135194577148	deoxyuridine triphosphatase
SRSF5	126	2.12295482166273	serine/arginine-rich splicing factor 5
TMEM41B	225	2.12070164298346	transmembrane protein 41B
CELF1	71	2.11761613224897	CUGBP, Elav-like family member 1
SRSF7	265	2.10758719942581	serine/arginine-rich splicing factor 7
YTHDC1	161	2.10249614756156	YTH domain containing 1
MAPRE1	150	2.08762048526807	microtubule-associated protein, RP/EB family, member 1
RBPJ	322	2.08312350665399	recombination signal binding protein for immunoglobulin kappa J region
PUM1	125	2.08021269989052	pumilio homolog 1 (Drosophila)
RSRC2	316	2.07708843516989	arginine/serine-rich coiled-coil 2
CTBP2	247	2.07014620722605	C-terminal binding protein 2
PHB2	193	2.05918391626962	prohibitin 2
PDCD6	335	2.03782815531788	programmed cell death 6
E2F3	331	2.0288711791478	E2F transcription factor 3
NSMAF	231	2.02290835005515	neutral sphingomyelinase (N-SMase) activation associated factor
MORF4L1	326	2.01662001646275	mortality factor 4 like 1
XIST	66	2.01597636591115	X (inactive)-specific transcript (non-protein coding)
LUC7L2	51	2.01271775124656	LUC7-like 2 (S. cerevisiae)
ZNF131	200	2.0093766675984	zinc finger protein 131
PRRC2C	256	2.00873690152137	proline-rich coiled-coil 2C
FNTA	199	2.00608059627737	farnesyltransferase, CAAX box, alpha
RIOK3	300	2.00563750591172	RIO kinase 3 (yeast)
SEC31A	224	2.00177771377008	SEC31 homolog A (S. cerevisiae)
MKNK2	344	1.96763219784896	MAP kinase interacting serine/threonine kinase 2
SLC38A2	67	1.96721182894574	solute carrier family 38, member 2
ATP8B1	345	1.94830563655409	ATPase, aminophospholipid transporter, class I, type 8B, member 1
EIF5B	330	1.93908555224402	eukaryotic translation initiation factor 5B
EIF3M	273	1.93363728575373	eukaryotic translation initiation factor 3, subunit M
EIF1B	327	1.92865342777178	eukaryotic translation initiation factor 1B
XPO1	173	1.92510112675248	exportin 1 (CRM1 homolog, yeast)
AP3D1	329	1.92100797284383	adaptor-related protein complex 3, delta 1 subunit
FBXO38	319	1.90140376395601	F-box protein 38
MTCH1	192	1.87669375571536	mitochondrial carrier 1
G3BP2	116	1.87065574128331	GTPase activating protein (SH3 domain) binding protein 2
PAPD7	298	1.83377225492294	PAP associated domain containing 7
DAP3	318	1.82964979124713	death associated protein 3
UBA3	156	1.82244456743821	ubiquitin-like modifier activating enzyme 3
SLC25A36	179	1.81892096806799	solute carrier family 25 (pyrimidine nucleotide carrier ), member 36
MATR3	346	1.78959955268929	matrin 3
ISCA1	341	1.76436208317	iron-sulfur cluster assembly 1 homolog (S. cerevisiae)
EEF1D	171	1.7566864746466	eukaryotic translation elongation factor 1 delta (guanine nucleotide exchange protein)
ANXA7	91	1.75191047182568	annexin A7
ZNF638	288	1.74848267018076	zinc finger protein 638
OPA1	332	1.74072718723107	optic atrophy 1 (autosomal dominant)
CCNL1	237	1.73682765874814	cyclin L1
ARPC2	259	1.71632113218337	actin related protein 2/3 complex, subunit 2, 34kDa
PLSCR3	86	1.70516716092351	phospholipid scramblase 3
JUND	121	1.70102805340366	jun D proto-oncogene
CLIC1	145	1.61797154448399	chloride intracellular channel 1
STK24	311	1.39536770601475	serine/threonine kinase 24
RPS6	127	1.28448383032039	ribosomal protein S6
PLOD3	108	-1.71560483002356	procollagen-lysine, 2-oxoglutarate 5-dioxygenase 3
ACTB	337	-1.77188672787942	actin, beta
C2CD3	254	-1.93229398131945	C2 calcium-dependent domain containing 3
TYMS	243	-1.9904251554225	thymidylate synthetase
UBE2C	101	-2.0700005340213	ubiquitin-conjugating enzyme E2C
CEACAM3	206	-2.0705801824481	carcinoembryonic antigen-related cell adhesion molecule 3
MTHFD1	296	-2.11915399382721	methylenetetrahydrofolate dehydrogenase (NADP+ dependent) 1, methenyltetrahydrofolate cyclohydrolase, formyltetrahydrofolate synthetase
TNFRSF21	152	-2.18909850882	tumor necrosis factor receptor superfamily, member 21
RPL6	267	-2.25430231707015	ribosomal protein L6
KCNAB2	235	-2.27060962077281	potassium voltage-gated channel, shaker-related subfamily, beta member 2
MAGI1	124	-2.3141124602676	membrane associated guanylate kinase, WW and PDZ domain containing 1
ZMYM3	238	-2.36740129786755	zinc finger, MYM-type 3
SLIT1	186	-2.37029028466255	slit homolog 1 (Drosophila)
EPHB2	227	-2.41026076689525	EPH receptor B2
SNRPD3	207	-2.41216470328061	small nuclear ribonucleoprotein D3 polypeptide 18kDa
GRN	272	-2.41882533710361	granulin
GMPS	292	-2.42333127274321	guanine monphosphate synthetase
PGAP2	134	-2.43948186160904	post-GPI attachment to proteins 2
HK1	165	-2.54558427859045	hexokinase 1
HERC5	338	-2.58927737794307	HECT and RLD domain containing E3 ubiquitin protein ligase 5
EGFR	208	-2.73869909726054	epidermal growth factor receptor
GOSR2	246	-2.74905450809982	golgi SNAP receptor complex member 2
SF3B5	290	-2.78135775030467	splicing factor 3b, subunit 5, 10kDa
DHX16	333	-2.83616772859617	DEAH (Asp-Glu-Ala-His) box polypeptide 16
PPARD	343	-2.86264289304829	peroxisome proliferator-activated receptor delta
PPME1	204	-2.96495614356137	protein phosphatase methylesterase 1
KIF25-AS1	349	-3.03812425884357	KIF25 antisense RNA 1
RGS4	285	-3.06263729607965	regulator of G-protein signaling 4
DDX6	307	-3.09801640879172	DEAD (Asp-Glu-Ala-Asp) box helicase 6
MTAP	88	-3.12694916790589	methylthioadenosine phosphorylase
BMP7	203	-3.21602880371942	bone morphogenetic protein 7
LIPE	148	-3.23706768981783	lipase, hormone-sensitive
ZNHIT3	232	-3.23801815206812	zinc finger, HIT-type containing 3
RNF19B	257	-3.29383629646923	ring finger protein 19B
ZNF552	244	-3.30313086808264	zinc finger protein 552
ARHGEF4	302	-3.32059132895055	Rho guanine nucleotide exchange factor (GEF) 4
PSMD3	295	-3.3653121601908	proteasome (prosome, macropain) 26S subunit, non-ATPase, 3
MEGF9	211	-3.38404677920834	multiple EGF-like-domains 9
RPL23	281	-3.39540662870854	ribosomal protein L23
CROCC	348	-3.47658505648455	ciliary rootlet coiled-coil, rootletin
CDHR2	142	-3.52599566000667	cadherin-related family member 2
SLC12A2	334	-3.73431831008627	solute carrier family 12 (sodium/potassium/chloride transporters), member 2
GMPR	250	-3.75030444382859	guanosine monophosphate reductase
C1orf68	233	-3.82600043550023	chromosome 1 open reading frame 68
PLD2	128	-3.86039629360322	phospholipase D2
CLEC10A	313	-3.92824365667525	C-type lectin domain family 10, member A
SPTBN5	252	-4.00836497781957	spectrin, beta, non-erythrocytic 5
NKX2-8	261	-4.08326257312851	NK2 homeobox 8
C12orf52	336	-4.13371465983866	chromosome 12 open reading frame 52
PF4	174	-4.33675591801162	platelet factor 4
RARB	218	-4.40937708294897	retinoic acid receptor, beta
STS	240	-4.42797098020661	steroid sulfatase (microsomal), isozyme S
HOXD1	137	-4.46226726513945	homeobox D1
EIF5A2	212	-4.46376327753122	eukaryotic translation initiation factor 5A2
ADAM5	325	-4.64349824464748	ADAM metallopeptidase domain 5, pseudogene
GPR124	112	-4.65036007049077	G protein-coupled receptor 124
CDC20	260	-4.71167763157895	cell division cycle 20 homolog (S. cerevisiae)
TFEB	229	-5.02434892237287	transcription factor EB
SSPN	317	-5.08974655732433	sarcospan
PAQR6	167	-5.137856402997	progestin and adipoQ receptor family member VI
SCARA3	213	-5.23507658120324	scavenger receptor class A, member 3
BCL9	289	-5.26833227856034	B-cell CLL/lymphoma 9
CX3CL1	180	-5.3067002962593	chemokine (C-X3-C motif) ligand 1
GFER	269	-5.35811321349469	growth factor, augmenter of liver regeneration
MZB1	164	-5.58353236585638	marginal zone B and B1 cell-specific protein
TLN2	323	-5.63419509122196	talin 2
TKTL1	314	-5.74876519469002	transketolase-like 1
APOA2	191	-5.77469266232192	apolipoprotein A-II
PITX1	226	-5.83544215775214	paired-like homeodomain 1
ZNF442	210	-6.04455542750975	zinc finger protein 442
RAB11FIP5	196	-6.14885735429162	RAB11 family interacting protein 5 (class I)
HSPB8	94	-6.27268647734067	heat shock 22kDa protein 8
CDKN2B	158	-6.38039918088952	cyclin-dependent kinase inhibitor 2B (p15, inhibits CDK4)
PPIAL4A	266	-6.49021570556172	peptidylprolyl isomerase A (cyclophilin A)-like 4A
PLA2G7	214	-6.747331821025	phospholipase A2, group VII (platelet-activating factor acetylhydrolase, plasma)
CYC1	102	-6.83912362335966	cytochrome c-1
CSRNP3	98	-7.03215936309009	cysteine-serine-rich nuclear protein 3
C14orf118	119	-7.90403724508673	chromosome 14 open reading frame 118
CES1P1	230	-9.11718836154019	carboxylesterase 1 pseudogene 1
EPHX1	163	-9.71902990661447	epoxide hydrolase 1, microsomal (xenobiotic)
RNASE6	182	-9.86235539961532	ribonuclease, RNase A family, k6
AHNAK2	138	-9.99122064386651	AHNAK nucleoprotein 2
STARD13	130	-10.6443204908255	StAR-related lipid transfer (START) domain containing 13
MSLN	169	-10.6847702364631	mesothelin
SH3BGRL3	279	-11.4246117484083	SH3 domain binding glutamic acid-rich protein like 3
NEUROG2	64	-12.0856986841388	neurogenin 2
CACNB4	347	-15.7836818995939	calcium channel, voltage-dependent, beta 4 subunit
AQP5	53	-16.0684261984504	aquaporin 5
